# Supplementary material for: Effect of Low-Dose Line-Spectrum and Full-Spectrum UV on Major Humoral Components of Human Blood
Source: Molecules. 2023 Jun 8;28(12):4646. doi: 10.3390/molecules28124646 (PMC10304147; doi:10.3390/molecules28124646)
Supplement: Supplementary file 1 [file molecules-28-04646-s001.zip]

Archive with 1 entries (1 files):
- molecules-2363330-supplementary.pdf
